# Supplementary material for: Application of Multiblock Analysis on Small Metabolomic Multi-Tissue Dataset
Source: Metabolites. 2020 Jul 17;10(7):295. doi: 10.3390/metabo10070295 (PMC7407932; doi:10.3390/metabo10070295)
Supplement: Supplementary file 1 [file metabolites-10-00295-s001.zip]

Archive with 2 entries (2 files):
- Supplementary Information.docx
- Supplementary Information Dataset and JUMBA components.xlsx
