# Supplementary material for: Application of Multiblock Analysis on Small Metabolomic Multi-Tissue Dataset
Source: Metabolites. 2020 Jul 17;10(7):295. doi: 10.3390/metabo10070295 (PMC7407932; doi:10.3390/metabo10070295)
Supplement: Supplementary file 1 [file metabolites-10-00295-s001.zip › Supplementary Information Dataset and JUMBA components.xlsx]

## Sheet: Dataset
Primary ID	Name	Genotype	Compartment	Alanine	Aspartic acid	Cholesterol	Citric acid	Creatinine	Cysteine	Cystine	Fumaric acid	Glucose	Glutamine	Glycerol-3-phosphate	Glycine	Hexadecanoic acid	Hydroxybutyric acid, 3-	Lactic acid	Leucine	Linoleic acid	Lysine	Malic acid	Myo-Inositol	Octadecenoic acid, 9-(Z)-	Ornithine	Palmitoleic acid	Phenylalanine	Phosphoric acid	Pyroglutamic acid	Ribose	Serine	Stearic acid	Taurine	Threonine	Tryptophan	Tyrosine	Uracil	Valine
				Amino acid	Amino acid	Sterol	Organic acid	Amino ketone	Amino acid	Amino acid	Organic acid	Carbohydrate	Amino acid	Acyl Phosphate	Amino acid	Fatty acid	Organic acid	Organic acid	Amino acid	Fatty acid	Amino acid	Organic acid	Polyol	Fatty acid	Amino acid	Fatty acid	Amino acid	Inorganic acid	Amino acid	Carbohydrate	Amino acid	Fatty acid	Amino acid	Amino acid	Amino acid	Amino acid	Pyrimidine	Amino acid
Gut_A	A	MODY5/RCAD	Gut	143655	368690	95471.7	114952	2880000	242843	5332.39	9330.69	5250000	60662.1	35572.9	2280000	7034.33	19263.4	282774	11896.5	408955	331272	4398.21	63883.3	325548	42833.5	75135.4	167441	2650000	1930000	55314.1	6703.7	1030000	694637	7795.45	7273.49	229445	22770.3	269988
Gut_B	B	MODY5/RCAD	Gut	117275	25567.2	84685.8	111579	1160000	156953	1021.05	6027.08	5820000	124234	36136.3	1820000	7830.41	38338.1	127278	5850.29	340795	184549	2773.1	207769	435911	30970.2	72006.2	64936.6	2140000	2210000	15737.4	4787.04	878504	432846	5288.81	6566.66	85720.8	24865.4	206189
Gut_C	C	MODY5/RCAD	Gut	122749	130853	107563	211789	2290000	283487	5506.08	10071.5	2350000	59724.8	42848	3080000	86950.8	42467.1	293670	6086.27	473913	262693	5708.83	74324.1	346628	37038	47638.8	75719.9	2920000	2420000	360686	4357.97	1090000	605093	4827.91	6781.13	189141	26409.9	169633
Gut_D	D	MODY5/RCAD	Gut	82729.2	176274	89757.4	159228	1840000	226198	2856.27	6241.93	4600000	57024.6	40842	2570000	5242.99	37637.2	149920	4953.81	307793	104935	2920.72	101851	313375	9341.65	61513.1	56583.7	2730000	2190000	11519.3	3333.37	873672	639572	3738.08	2920.86	44050.8	27745.6	155891
Gut_E	E	wt	Gut	71487.3	728014	72413.8	120204	958863	176545	2296.26	4310.69	5470000	193603	47116	2030000	12210	13727.6	100554	3705.17	201998	191801	1900.99	171068	287467	21616.3	91049.7	33871.7	2140000	2800000	51663.8	3713.61	857244	378539	3883.24	5356.97	59473.4	17466.5	117446
Gut_F	F	wt	Gut	138992	521346	95363	152757	2260000	200919	2234.11	9568.75	4810000	48343.9	34149.6	2400000	5005.11	12712.7	141004	9602.96	423823	271246	4988.83	52469.4	278127	36302.1	47161.9	135202	2420000	1860000	51345.9	4966.16	922501	581748	5581.14	5798.89	170992	20345.8	230546
Gut_G	G	wt	Gut	85097.1	137054	128778	190361	1030000	91249.9	2395.08	8252.64	1540000	111914	41603.7	2030000	3022.47	203714	259854	4313.89	348060	134683	4545.84	163586	442793	24415.6	47515.7	58510.1	2110000	1710000	89931	3466.84	1030000	522357	3785.7	6523.42	100605	20783.7	136665
Gut_H	H	wt	Gut	64005.8	57439.1	82027.7	114275	1060000	72981.6	1028.02	6714.37	4330000	11367	29408.5	1430000	1010000	269055	150494	4025.09	406436	40785.6	2254.72	69296.6	764747	1200.29	104849	23249.3	2700000	2480000	3899.56	2997.35	1450000	358880	3348.39	1541.23	21918.5	56339.2	86716.7
Kidney_A	A	MODY5/RCAD	Kidney	48481.1	590642	137810	87034.6	69399.3	937463	61994.2	8024.46	6910000	58620.2	153178	3360000	193428	37837.6	227606	4793.69	289409	161633	3857.97	423513	352778	10255.9	61962.6	39649.6	3240000	1690000	45106.7	4326.98	1080000	680102	4275.47	4229.17	82290.1	18710	146371
Kidney_B	B	MODY5/RCAD	Kidney	97118.6	504369	137514	59822.2	51438.2	1000000	80159.5	6433.68	5320000	42375.6	160675	5020000	69642.5	6544.88	273044	6753.25	288171	169368	2513.33	447022	342027	17837.3	58084	54427.6	3040000	2450000	44246	4320.8	1010000	637728	4411.33	6417.12	98882.6	22422.2	158948
Kidney_C	C	MODY5/RCAD	Kidney	56040.4	670900	130394	86720.4	70724.2	984518	131408	7896.66	6930000	59169.6	139581	5600000	675493	29822.1	254800	5180.02	431517	189569	3612.98	411644	186804	8941.09	128273	39216.9	2920000	2620000	93994.8	4371.02	1070000	547065	3957.76	4768.8	109496	32767.3	150532
Kidney_D	D	MODY5/RCAD	Kidney	39229.6	692053	210159	113943	60898.6	745224	116250	8715.48	5930000	98665.6	172211		304191	45452	213566	5032.31	277410	155809	3948.74	453245	305299	10560.3	52212	36248.5	2950000	2220000	35640.3	3538.36	848208	693875	3186.46	5137.67	80431.5	16207.9	152993
Kidney_E	E	wt	Kidney	32588.4	540645	166451	90102.5	105421	923945	101540	9935.41	6210000	59151.8	175816	5400000	60335	13816	196235	5002.67	249489	118509	4570.05	407717	281182	5282.17	47060	37450.4	2870000	2810000	53889.6	3936.85	892130	751765	3963.79	4757.15	56511.9	17131	127792
Kidney_F	F	wt	Kidney	37780.4	395331	145937	123355	115278	890732	89191.9	7793.21	6380000	69102.9	169234	5480000	223737	7995.22	198306	4525.2	298814	142015	3236.52	412408	335111	7851.38	56484.3	41210.7	3330000		28142.3	4044.74	1000000	681137	3452.58	5235.77	77756.4	18953	123746
Kidney_G	G	wt	Kidney	43573	647578	122547	94735.3	91400.4	957406	83391.3	9565.81	5970000	55990.6	229528	4180000	95627	154691	193607	3132.14	290205	76588.8	4679.34	417775	375001	5752.35	66165	34979.8	2980000	2900000	44844.5	3727.3	868634	501467	3554.65	4027.28	52528.5	25036.1	88828.1
Kidney_H	H	wt	Kidney	39131.9	704294	145648	114179	49359.8	851787	117562	8798.56	6580000	56154.1	178750	6450000	759322	225124	289405	4374.3	436648	137661	3764.59	472547	563143	10455.6	83422.1	40095.3	3340000	2130000	42759.1	2810.02	1180000	634496	3495.57	5235.88	79823.6	30151	133117
Liver_A	A	MODY5/RCAD	Liver	73525.8	326346	84785.5	48386.9	2515.06	227690	24.2626	3624.89	6990000	6584.19	18300	1700000	1670000	160982	87368.2	9833.14	362679	844668	1301.21	42862.9	416824	101148	163636	68581.7	2400000	2730000	2739.32	2796.99	758655	1050000	5701.88	3736.93	83293	7443.52	322525
Liver_B	B	MODY5/RCAD	Liver	261982	154121	76483.4	129767	153500	69.082	67.8021	3616.03	6070000	59270.4	15043.1	1720000	1950000	67321.4	118192	8189.83	509290	1280000	1289.8	52936.9	486863	251870	120410	72665.8	2610000	2080000	35013.7	4836.22	1210000	856740	6820.99	3162.31	105588	7432.8	280421
Liver_C	C	MODY5/RCAD	Liver	71190.3	314516	115730	52065.9	7082.5	14907.9	175.015	4367.89	7230000	93294.4	14903	1400000	1580000	84387.4	99691.6	8420.66	503399	915347	1472.77	34048.8	479711	98108.5	121213	50542.8	2510000	2070000	48759.1	3905.52	954014	902906	6007.18	3898.45	104539	9100.57	303218
Liver_D	D	MODY5/RCAD	Liver	94261.5	484182	93614.8	60693.6	9620.68	241037	82.7183	4574.1	6830000	12099.7	14908.4	2640000	1950000	270673	101142	16405.1	457030	58590.2	1452.31	47096	452045	137171	156740	75287.2	2790000	3150000	18361.8	4928.84	915934	1120000	9120.86	4518.15	123465	13775.8	634130
Liver_E	E	wt	Liver	35044.9	54101.4	83758.1	86537	15546.5	59.728	236.312	4108.84	7380000	45498	18041.3	1080000	1750000	107818	80225.7	7857.67	368528	461425	1425.39	33205.3	399457	80734.7	135275	54379.7	2600000	2340000	23979.8	4187.19	975921	770573	5157.12	3100.76	46865.6	10909.6	232334
Liver_F	F	wt	Liver	76267.9	162683	87471.2	109427	10119.7	150866	453.063	2832.91	6400000	27743.5	15560.8	1620000	2040000	83252.7	81484.7	8459.82	418583	663501	798.939	31137.1	432597	82284.5	201564	66772.5	2570000	2600000	14394.4	3504.22	1020000	877770	6348.22	3976.18	86942.7	8853.34	274085
Liver_G	G	wt	Liver	58312.1	325405	81510.1	90790.9	88882	229868	147.82	5190.91	7200000	77974.8	23580.1	1880000	1390000	319076	93423.2	9520.86	437082	732321	1844.37	34243.4	405403	101769	118223	65551.9	2520000	2500000	37912.3	3662.57	878765	794550	6069.48	5114.1	87324.5	16037.3	338677
Liver_H	H	wt	Liver	43751.1	345242	116293	70297.1	1147.48	13398.2	83.4157	4314.81	6140000	139601	14276.7	2470000	2250000	289749	104814	6440.96	412618	533003	1141.05	29227.3	316645	148679	90512.1	65213.2	2720000	1970000	63583.2	3418.37	761759	610729	6815.27	5043.64	140853	13553.2	337328
Muscle_A	A	MODY5/RCAD	Muscle	109696	7.95703	22708.3	27759.6	5510000	9034.71	2726.61	1186.56	5680000	366482	8231.71	3390000	2134.64	26121	553412	1967.18	149807	980129	500.994	18092.3	229287	70743.4	58641.5	42979	3110000	2150000	41.045	2990.12	487228	1130000	4245.37	4762.98	60287.7	4978.18	104461
Muscle_B	B	MODY5/RCAD	Muscle	109318	52.1321	33155.9	25497.5	5090000	9327.56	32.681	2708.47	6320000	258167	8263.38	1910000	175487	12029.7	546439	1880.97	219239	424613	726.818	14798.6	271603	35859.4	34299.2	57043.3	3400000	2240000	60.8339	2680.39	722309	1450000	3481.91	5173.52	54506.7	3977.99	106395
Muscle_C	C	MODY5/RCAD	Muscle	134102	19.2322	21747.2	24450.4	5370000	7598.15	2591.26	1289.68	1790000	277784	8506.56	4810000		38732	545560	1386.39	141958	383937	701.33	10808.4	67204.9	32508.9	49278.2	30895.9	3230000	2170000	29.2985	3002.31	447960	1330000	3338.32	4635.72	71619.4	5812.71	96124.4
Muscle_D	D	MODY5/RCAD	Muscle	112218	2.90927	24854.2	21716	1790000	16988.8	441.3	1369.07	5460000	398830	9916.54	3650000	15906.8	35989.4	557968	2240.03	197021	566208	560.653	22735.8	244781	33405.4	54634.7	49846	3300000	35865.1	18.7284	3757.8	652519	1240000	3604.08	4414.67	42894	5046.13	138041
Muscle_E	E	wt	Muscle	66062.6	308.926	19668.7	17423.4	4280000	15190.8	947.866	1163.17	4980000	185998	8641.53	1200000		5748.41	461931	1567.54	144512	849105	471.831	16335.3	183923	34059	43082.1	25301	2770000	1830000		2827.48	653170	854352	2788.61	2743.59	32835.6	4618.93	82383.5
Muscle_F	F	wt	Muscle	78749.8	173.087	23476.4	44050.3	5060000	15531	1847.35	1098.54	6020000	226060	7801.2	1400000	303745	13570.1	496289	1795.89	224386	415356	344.484	14707.5	398322	30907.2	128262	41328.5	3080000	2030000		2598.1	1050000	994631	3108.74	3794.98	47471.4	10070.6	13818.6
Muscle_G	G	wt	Muscle	116008	1.36879	24137.3	44165.8	5960000	9313.26	137.311	984.661	6750000	328973	6490.64	5060000	68230.1	131384	632614	1472.31	174563	340227	496.581	11466.8	249753	27168.9	65719.5	28833.4	3540000	2280000	12.8234	3636.76	577268	1250000	3898.92	3820.43	57833.1	3741.04	90029.9
Muscle_H	H	wt	Muscle	64892.5	114.132	25314.6	50587.7	5440000	6922.37	1050.35	1893.01	6320000	248488	8089.11	1770000	402849	153892	547274	1515.26	354166	238856	630.785	15906.7	517071	16008.1	89216	4751.89	3390000	2640000		2265.1	1050000	1160000	3420.67	3885.33	40944.7	5884.55	97598.7
Pancreas_A	A	MODY5/RCAD	Pancreas	101570	509734	82055.4	657221	1290000	644198	32145	7677.41	4660000	1080000	74344.2	6320000	824447	66785.5	76990.4	19240.6	433452	814737	3826.95	38860.1	772477	96853.5	251885	126678	2770000	3220000	11308.4	4883.03	1090000	242593	10595.7	30826.4	745552	22868.2	578152
Pancreas_B	B	MODY5/RCAD	Pancreas	227658	186566	84280.7	561839	1330000	743580	29349	6185.11	4430000	617146	86425.4	6010000	1180000	31872.5	92180.7	9415.34	537654	797162	3410.69	35044	1460000	107715	268481	123788	2740000	2330000	3802.18	4821.59	1160000	231518	4830.05	32725.5	597953	20658.2	260983
Pancreas_C	C	MODY5/RCAD	Pancreas	97799.8	411274	75120.1	362971	937040	885578	31688.3	5209.93	5120000	334714	77323.1	5590000	2450000	46158.2	46223.8	12418.1	979685	694190	2570.06	47948.2	2760000	83466.2	543914	82232.3	2710000	2820000	1053.9	5158.91	1180000	334838	5299.89	28149.7	685626	16707.3	313862
Pancreas_D	D	MODY5/RCAD	Pancreas	60565.9	274270	75939.5	334199	914005	1020000	35969.2	6322.9	5700000	895347	92875.6	6170000	324354	74660.7	48580.2	16813.2	389593	866576	3054.87	31618.6	530892	97943.6	94092.1	77035.1	2860000	3270000	2571.38	4641.7	1040000	219302	4994.19	24881.1	716006	19580.3	420758
Pancreas_E	E	wt	Pancreas	59686.3	475196	69818.9	272716	1170000	723682	31067.7	4347.76	4150000	629604	80936.1	5310000	259853	19629.1	36538.2	7980.27	309140	509854	1941.15	43589.2	468899	52469.8	118310	68054.6	2580000	2770000	4661.07	4310.44	934074	204061	4995.97	29409.1	349335	19178.6	266067
Pancreas_F	F	wt	Pancreas	97687.5	139669	72411.1	447110	1540000	664277	39189.2	4175.99	4560000	670772	85452.6	6320000	1030000	24841.6	40118.3	8127.98	391655	544130	1997.39	17612	1090000	107131	326196	67164.2	2780000	2660000	886.208	3694.95	1120000	178136	4553.29	33375.7	370951	21545	258998
Pancreas_G	G	wt	Pancreas	89063.1	887645	77276.3	521911	961024	928225	35675	6090.28	4520000	613377	89342.6	6390000	1570000	239477	64799.9	13112.1	603419	770973	3479.7	44702.1	2360000	100304	382595	75889.4	2500000	3010000	8278.28	5956.63	1270000	261302	8563.03	33795.2	615824	21178	458142
Pancreas_H	H	wt	Pancreas	36518.3	133852	113159	379207	978093	606177	23061.3	5869.66	4170000	553350	69538.6	4600000	2240000	264351	67705.1	10633.8	996391	400317	2611.55	45193	1780000	60550.8	292794	64340	2340000	2180000	3283.54	3046.35	1600000	241424	4692.26	19748.7	342178	19397.2	298327
Plasma_A	A	MODY5/RCAD	Plasma	1890000	6568.11	301056	75558.9	904718	233340	94540	15825	7990000	256875	120635	2740000	5400000	2270000	32400000	582853	991912	1650000	609900	4390000	29063.9	149385	318678	85562.7	8010000	1460000	16589.2	16870.7	941075	61749.7	2420000	17496.4	475167	23056	2610000
Plasma_B	B	MODY5/RCAD	Plasma	801964	6193.73	238913	127540	739299	254821	116140	30410.6	5240000	269004	100391	2240000	5510000	6860000	12400000	648723	1540000	1500000	573776	4050000	55869.5	137580	464461	89003.4	13600000	1190000	2858.64	15126.4	452103	200457	1600000	23420.6	3478.58	19494.7	2630000
Plasma_C	C	MODY5/RCAD	Plasma	1730000	9215.65	245700	117211	898315	367700	187656	16000	8410000	203323	145571	3140000	6080000	3660000	32100000	451104	2400000	1260000	589611	5180000	57127.7	98539.2	460338	64811.3	5270000	1150000	25971.2	20039.7	1180000	109485	1970000	20646.1	923006	34823.9	1980000
Plasma_D	D	MODY5/RCAD	Plasma	1020000	8237.63	264481	91009.3	1020000	244437	119373	15874.5	5820000	323559	109621	2580000	6740000	3480000	12500000	501073	2210000	2100000	422120	4450000	56269.4	132706	530720	81678.2	16000000	1300000	8353.44	19093.7	790915	152816	1610000	23148.1	180692	28687.4	2140000
Plasma_E	E	wt	Plasma	1090000	6752.85	225376	55388.6	612712	224960	144588	27165	6100000	671790	71373.8	2760000	7110000	1620000	467.628	589983	956331	2070000	212193	3210000	52427.4	152772	679563	87158.5	14500000	1210000	6184.95	21043.3	628648	87086.7	2260000	38064	34351.2	18331	2240000
Plasma_F	F	wt	Plasma	1570000	8008.56	309744	68537.1	881317	273066	136262	19392.1	6230000	417023	133248	3730000	8410000	2530000	20700000	664601	1190000	1730000	692238	2940000	49287.8	182578	804218	94582.8	10800000	1350000	13302.4	21917.9	995661	73641	3040000	31582.9	392530	24146.3	3440000
Plasma_G	G	wt	Plasma	2190000	8526.76	263530	108028	629147	258755	148084	28954.5	7030000	448830	118988	4110000	5330000	2380000	31400000	445616	1120000	2090000	890023	3610000	40327.1	123970	157799	67261.2	16100000	1270000	12735.8	22311.8	988709	124412	2350000	26168.4	809928	30947.8	2110000
Plasma_H	H	wt	Plasma	1160000	6398.02	310322	74269.1	711547	302981	151653	13795.1	5620000	369287	116848	2870000	7060000	6160000	21700000	532478	2250000	1420000	521990	3010000	64944.2	117352	318579	71633.1	14600000	1280000	11569	17746.6	878776	67938.4	1830000	21964.4	38034.6	15296	2240000

## Sheet: Globally joint t1
MouseID	Genotype	Gut t.[1]	Kindey t.[1]	Liver t.[1]	Muscle t.[1]	Pancreas t.[1]	Plasma t.[1]
A	MODY5/RCAD	-2.12133913904457	-1.32461144701423	-1.79557549321373	-2.46867563425447	-0.766263158503270	-1.44302867896598
B	MODY5/RCAD	0.400799613001475	0.961674142961365	0.878051641390908	2.70452400138044	0.146195298885909	0.705655433111243
C	MODY5/RCAD	-4.11235914802776	-2.29891967594175	-2.25723569381646	-2.67841723606772	-2.31110637833814	-1.87197072810598
D	MODY5/RCAD	0.312978247955314	-0.815486930491475	-1.14003030017588	-2.61573419929271	-2.40536302601792	-0.957443427379087
E	wt	-0.752013347376726	-1.09847313254269	-0.121569933263586	-0.363634218617839	0.0638241948027421	-0.264817984607878
F	wt	-1.25915051399392	-0.678706274211303	-0.632074178156210	0.444021494481215	-0.457938539511324	-0.433876681791967
G	wt	-0.549674135009387	0.169674561355156	-0.356317748474343	-0.348666040482830	-1.13449863910582	-0.384879701645229
H	wt	8.08075842249557	5.08484875588493	5.42475170570931	5.32658183285392	6.86515024778782	4.65036176938488

## Sheet: Globally Joint p1
Metabolite	Type	Gut p.[1]	Kindey p.[1]	Liver p.[1]	Muscle p.[1]	Pancreas p.[1]	Plasma p.[1]
Glycerol-3-phosphate	Acyl Phosphate	-0.170262	0.130869	-0.112574	-0.0972684	-0.21534	-0.0928976
Alanine	Amino acid	-0.179787	0.0172092	-0.000664753	-0.219239	-0.0889171	-0.205507
Aspartic acid	Amino acid	-0.092923	0.108651	-0.0104033	0.106453	-0.147023	-0.265588
Cysteine	Amino acid	-0.213834	-0.097249	-0.183746	-0.118113	-0.220391	0.0422955
Cystine	Amino acid	-0.195916	0.0613756	-0.0695048	-0.151579	-0.263739	0.0420018
Glutamine	Amino acid	-0.0919029	-0.11007	0.287252	-0.188045	-0.0622437	0.071768
Glycine	Amino acid	-0.223596	0.155523	0.18499	-0.209635	-0.262855	-0.076335
Leucine	Amino acid	-0.121796	-0.0380626	-0.181618	-0.0948122	-0.111062	0.0601922
Lysine	Amino acid	-0.223253	-0.0962824	-0.0322503	-0.191719	-0.247236	-0.121991
Ornithine	Amino acid	-0.228879	0.123216	0.163679	-0.204771	-0.179538	-0.0729196
Phenylalanine	Amino acid	-0.152172	0.0961132	0.0634985	-0.154062	-0.0850749	-0.0538475
Pyroglutamic acid	Amino acid	0.0694154	-0.036354	-0.214651	0.183037	-0.255387	-0.0498036
Serine	Amino acid	-0.150397	-0.350289	-0.0123128	-0.249823	-0.253405	-0.142252
Taurine	Amino acid	-0.179484	-0.0254024	-0.316183	0.0200863	-0.0572272	-0.054716
Threonine	Amino acid	-0.14109	-0.0995846	0.048245	-0.0942843	-0.0900175	-0.142308
Tryptophan	Amino acid	-0.230715	0.158143	0.150674	-0.0405749	-0.213463	-0.00473039
Tyrosine	Amino acid	-0.202967	-0.0403933	0.210408	-0.145808	-0.218779	-0.279151
Valine	Amino acid	-0.166144	-0.047929	-0.0397211	-0.0583206	-0.105782	-0.0145472
Creatinine	Amino ketone	-0.15565	-0.202475	0.0295437	0.11162	-0.0147136	-0.207978
Glucose	Carbohydrate	0.0489273	-0.0817284	-0.265883	0.180995	-0.207341	-0.303937
Ribose	Carbohydrate	-0.161724	-0.156141	0.270939	0.1484	-0.0277498	-0.180993
Hexadecanoic acid	Fatty acid	0.245776	0.173261	0.281703	0.270728	0.127252	0.116082
Linoleic acid	Fatty acid	-0.0253586	0.182259	-0.033521	0.308079	0.159593	0.138437
Octadecenoic acid, 9-(Z)-	Fatty acid	0.245155	0.399906	-0.30082	0.278668	0.0188997	0.278057
Palmitoleic acid	Fatty acid	0.198805	-0.0164639	-0.242068	0.0937531	-0.0252083	-0.0940159
Stearic acid	Fatty acid	0.187093	0.194176	-0.0709068	0.269795	0.266956	-0.135497
Phosphoric acid	Inorganic acid	0.00250382	0.221225	0.221607	0.103367	-0.256121	0.226691
Citric acid	Organic acid	-0.138479	0.0903245	0.093956	0.204842	-0.0373908	-0.0858043
Fumaric acid	Organic acid	-0.123915	0.0115462	0.0325001	0.228213	-0.00847175	-0.0484771
Hydroxybutyric acid, 3-	Organic acid	0.208496	0.337142	0.15587	0.169366	0.198282	0.318221
Lactic acid	Organic acid	-0.128875	0.263477	0.1589	-0.0262291	0.0864423	-0.095928
Malic acid	Organic acid	-0.182321	-0.0628023	-0.108591	0.0831506	-0.0637341	-0.0512165
Myo-Inositol	Polyol	-0.00716387	0.347353	-0.109	-0.0532645	0.0662268	-0.294445
Uracil	Pyrimidine	0.241223	0.15341	0.138281	0.0203166	-0.00441566	-0.344745
Cholesterol	Sterol	-0.105581	-0.0306212	0.138057	0.181752	0.307279	0.167165

## Sheet: Globally joint t2
MouseID	Genotype	Gut t.[2]	Kindey t.[2]	Liver t.[2]	Muscle t.[2]	Pancreas t.[2]	Plasma t.[2]
A	MODY5/RCAD	-1.57601825185175	-0.272011404294448	-1.25159382236444	-1.08102455765092	-1.22034443633461	-1.23936894998195
B	MODY5/RCAD	-2.47729584750056	-2.25791825223283	-1.13125867232880	-0.439056717188152	-1.38936517780244	-1.88690624549291
C	MODY5/RCAD	4.25849158050123	5.25746493342349	4.02096739141339	4.79973750344892	4.86528216959040	6.05029765324050
D	MODY5/RCAD	0.210879395410500	-2.04512027380750	-1.19724676058104	-2.27144316144863	-1.14909120758377	-1.64163672200053
E	wt	-3.07767491474459	-1.71656087146564	-1.57098070010286	-2.72626174458243	-2.78770783237087	-3.33972474186895
F	wt	-1.24352237177338	-1.69387208306172	-2.17953002629524	-1.36538461159898	-1.99266897536255	-2.42183985355850
G	wt	2.35685226806313	0.951543770937011	2.26000607403989	2.00454912185039	2.27612792400545	2.67469488814905
H	wt	1.54828814189540	1.77647418050164	1.04963651621909	1.07888416716980	1.39776753585839	1.80448397151328

## Sheet: Globally Joint p2
Metabolite	Type	Gut p.[2]	Kindey p.[2]	Liver p.[2]	Muscle p.[2]	Pancreas p.[2]	Plasma p.[2]
Glycerol-3-phosphate	Acyl Phosphate	-0.0098726	0.0605301	-0.072831	0.158415	0.0968571	-0.204948
Alanine	Amino acid	0.0503194	0.0295172	0.108896	-0.210891	0.0527292	-0.155124
Aspartic acid	Amino acid	0.2213	-0.218098	-0.162601	0.186283	-0.119394	-0.180729
Cysteine	Amino acid	-0.00618194	-0.114935	0.0853302	0.299042	-0.13433	-0.264267
Cystine	Amino acid	-0.13369	-0.200184	0.0956258	-0.102617	0.0798666	-0.229379
Glutamine	Amino acid	0.193064	0.0858832	-0.311685	-0.00819995	0.236123	0.141429
Glycine	Amino acid	-0.147307	0.0527684	0.000550691	-0.253019	0.0820323	-0.113694
Leucine	Amino acid	0.100866	0.109472	0.093181	0.273372	-0.0550185	0.245604
Lysine	Amino acid	0.0880407	-0.0770904	-0.0878291	0.2315	-0.0106801	0.154966
Ornithine	Amino acid	0.0558505	0.086866	0.0548954	0.110161	0.0239523	0.261209
Phenylalanine	Amino acid	0.0850481	0.112438	0.246133	0.136758	0.0652697	0.289074
Pyroglutamic acid	Amino acid	0.0468915	-0.0991708	0.207359	-0.190431	0.0179153	0.124528
Serine	Amino acid	0.146084	0.0124924	0.0557437	0.00380395	-0.132445	-0.0488021
Taurine	Amino acid	-0.0770353	0.26227	0.12457	-0.217802	-0.349988	0.0164408
Threonine	Amino acid	0.133836	-0.00446078	0.0646685	-0.0679098	-0.0319211	0.0600421
Tryptophan	Amino acid	0.0436527	0.146329	-0.199596	-0.120879	0.0821202	0.152785
Tyrosine	Amino acid	-0.0330255	-0.143142	-0.13372	-0.298331	-0.114975	-0.226958
Valine	Amino acid	0.135218	0.0253593	0.0216486	-0.0197091	-0.0313917	0.174392
Creatinine	Amino ketone	-0.0298478	0.0800928	0.0075881	-0.219983	0.249246	-0.0015438
Glucose	Carbohydrate	0.347269	-0.25013	-0.143372	0.206558	-0.0803995	-0.182909
Ribose	Carbohydrate	-0.264713	-0.307706	-0.320885	-0.00359437	0.0479596	-0.235475
Fumaric acid	Fatty acid	-0.204312	-0.0294931	-0.294304	-7.92512e-05	-0.0309566	0.0850911
Hexadecanoic acid	Fatty acid	-0.114095	-0.287899	0.207118	0.0665572	-0.333376	0.110599
Linoleic acid	Fatty acid	-0.230253	-0.322958	-0.200514	-0.00314775	-0.327888	-0.177103
Octadecenoic acid, 9-(Z)-	Fatty acid	-0.12743	0.0389042	0.0038802	0.0985082	-0.354096	-0.053506
Palmitoleic acid	Fatty acid	0.148409	-0.368106	0.285266	0.023311	-0.316528	0.172398
Stearic acid	Fatty acid	-0.211464	-0.185626	0.110927	0.107123	-0.197874	-0.21386
Phosphoric acid	Inorganic acid	-0.214554	0.0266413	0.0769781	-0.202577	0.132947	0.123365
Citric acid	Organic acid	-0.311195	0.00580669	0.175467	-0.113424	0.0245471	-0.161226
Hydroxybutyric acid, 3-	Organic acid	-0.198185	-0.147176	-0.115188	-0.183561	-0.176649	-0.0475081
Lactic acid	Organic acid	-0.249595	-0.143247	-0.123077	-0.198182	-0.00620482	-0.218055
Malic acid	Organic acid	-0.2074	-0.0634469	-0.245715	-0.206569	-0.0522988	-0.137557
Myo-Inositol	Polyol	0.136677	0.0409059	0.156134	0.303524	-0.23436	-0.143654
Uracil	Pyrimidine	-0.13659	-0.342233	-0.150794	0.0355044	0.216285	-0.184538
Cholesterol	Sterol	-0.259708	0.189891	-0.281464	0.00538428	-0.0848282	0.00592288

## Sheet: Locally joint t3
MouseID	Genotype	Gut t.[3]	Kindey t.[3]	Liver t.[3]	Muscle t.[3]	Pancreas t.[3]	Plasma t.[3]
A	MODY5/RCAD		-0.446477944074003	-0.256183731822490	0.886357762034911	-1.15181159998604	-0.559190582445181
B	MODY5/RCAD		-5.33091984495213	-4.67945505410773	-4.12906260473228	-2.83350787025610	-4.61105042160223
C	MODY5/RCAD		-2.45842817705210	-1.30829935903304	-0.832557613099237	-1.10918317729272	-1.36100222069442
D	MODY5/RCAD		-1.00781025452937	-1.15940416333820	-3.18287206705131	-0.258806773903110	-1.23306261100388
E	wt		2.58250522628971	1.21171943255967	1.44118665757299	0.950969695767515	1.71420184147706
F	wt		1.26272926993675	2.99506787066071	3.37795181448793	1.78139192112105	2.62120085863626
G	wt		5.22760891328826	2.75488705962004	1.96776175829642	2.61166926835550	3.10528700772436
H	wt		0.170792811092889	0.441667945461040	0.471234292490576	0.00927853619389879	0.323616127908026

## Sheet: Locally joint p3
Metabolite	Type	Gut	Kindey p.[3]	Liver p.[3]	Muscle p.[3]	Pancreas p.[3]	Plasma p.[3]
Glycerol-3-phosphate	Acyl Phosphate		0.245741	0.233693	-0.249764	0.117083	0.0129931
Alanine	Amino acid		-0.22953	-0.30836	-0.169416	-0.326539	0.232666
Aspartic acid	Amino acid		0.00510158	-0.0402456	0.155459	0.288431	0.107069
Cysteine	Amino acid		-0.0308436	0.152506	0.0130275	0.0368447	-0.0600131
Cystine	Amino acid		-0.0527089	0.232329	0.141386	0.258445	0.086379
Glutamine	Amino acid		0.0202693	0.00494212	-0.122467	-0.0324779	0.255971
Glycine	Amino acid		-0.115073	-0.0518107	-0.0398087	0.0781537	0.326729
Leucine	Amino acid		-0.281645	-0.0698469	-0.173801	-0.120735	-0.059074
Lysine	Amino acid		-0.284119	-0.147783	0.0322446	-0.200939	0.19384
Ornithine	Amino acid		-0.272862	-0.317455	0.00266067	-0.0680549	0.131771
Phenylalanine	amino acid		-0.228629	-0.0919252	-0.194192	-0.394375	-0.0364472
Pyroglutamic acid	Amino acid		0.0864671	0.0808724	0.175463	0.109358	0.126148
Serine	Amino acid		-0.101595	-0.234895	-0.0762256	0.0212635	0.330102
Taurine	Amino acid		-0.042143	-0.119342	-0.273448	-0.167668	-0.252201
Threonine	Amino acid		-0.136057	-0.151308	-0.0280621	0.0883978	0.298199
Tryptophan	Amino acid		-0.231632	0.177172	-0.246932	0.126707	0.203352
Tyrosine	Amino acid		-0.283604	-0.153441	-0.0398005	-0.247137	0.118697
Valine	Amino acid		-0.293849	-0.0825909	-0.292417	0.0416716	0.0618014
Creatinine	Amino ketone		0.208877	-0.159757	0.202577	-0.0121235	-0.146628
Glucose	Carbohydrate		0.0481433	0.137609	0.0738573	-0.147877	0.0645806
Ribose	Carbohydrate		-0.0763006	-0.0514675	-0.0835587	0.0743643	0.0600986
Hexadecanoic acid	Fatty acid		-0.0766561	-0.0859401	0.120627	-0.0453451	0.147125
Linoleic acid	Fatty acid		-0.0782333	-0.248384	-0.005889	-0.114061	-0.190532
Octadecenoic acid, 9-(Z)-	Fatty acid		0.0660298	-0.219559	0.106393	0.0279267	-0.129353
Palmitoleic acid	Fatty acid		-0.082954	0.114273	0.264183	0.0173007	0.00899582
Stearic acid	Fatty acid		-0.118106	-0.182009	0.105329	0.029008	0.175198
Phosphoric acid	Inorganic acid		0.00494346	-0.090946	-0.123261	-0.226316	0.0810822
Citric acid	Organic acid		0.13861	-0.0206482	0.217132	-0.108765	-0.226259
Fumaric acid	Organic acid		0.260305	0.0309131	-0.274638	-0.238506	0.0210047
Hydroxybutyric acid, 3-	Organic acid		0.127943	0.139674	0.0944469	0.23403	-0.269974
Lactic acid	Organic acid		-0.215057	-0.31718	-0.046691	-0.299257	0.0577812
Malic acid	Organic acid		0.258621	-0.00746365	-0.309524	-0.18948	0.108953
Myo-Inositol	Polyol		-0.123446	-0.313424	-0.136834	-0.0546196	-0.237077
Uracil	Pyrimidine		-0.0432882	0.181906	0.187803	0.126993	0.0266249
Cholesterol	Sterol		-0.0407526	-0.0214194	-0.244715	-0.122603	0.128517

## Sheet: Locally joint t4
MouseID	Genotype	Gut t.[4]	Kidney t.[4]	Liver t.[4]	Muscle t.[4]	Pancreas t.[4]	Plasma t.[4]
A	MODY5/RCAD			-2.71202067030902	-3.08116140000410	-4.28488154173089	-2.80799911846545
B	MODY5/RCAD			-0.438964896161833	-0.849513914446978	-0.473423741968486	-0.388068637773419
C	MODY5/RCAD			2.25209523594747	2.53192396879423	3.17568518302834	2.24928986168295
D	MODY5/RCAD			-0.162588179937069	0.365156093055581	-0.0756893113480801	-0.177649854366882
E	wt			1.95205731022897	2.45946036533686	2.95911858323854	2.10085044815209
F	wt			1.77705967335306	1.54377018201027	2.37553827771831	1.64710430119991
G	wt			-2.81016718295842	-3.25179188728788	-3.76026706502706	-2.72750918740211
H	wt			0.142528709836853	0.282156592542018	0.0839196160893269	0.103982186972900

## Sheet: Locally joint p4
Metabolite	Type	Gut	Kindey	Liver p.[4]	Muscle p.[4]	Pancreas p.[4]	Plasma p.[4]
Glycerol-3-phosphate	Acyl Phosphate			0.301337	-0.192192	0.0073589	0.00842048
Alanine	Amino acid			0.0852916	0.14237	0.0581563	0.193554
Aspartic acid	Amino acid			0.203106	-0.268676	0.167448	-0.115568
Cysteine	Amino acid			0.292988	-0.161146	0.00507108	-0.214437
Cystine	Amino acid			-0.331267	-0.0999111	-0.0158695	-0.299169
Glutamine	Amino acid			-0.0697841	0.265477	0.209986	-0.130227
Glycine	Amino acid			0.177044	0.166537	0.141768	0.0260278
Leucine	Amino acid			0.111945	0.108245	0.233108	-0.0911442
Lysine	Amino acid			0.0808603	0.0454087	0.186053	0.110234
Ornithine	Amino acid			0.124964	0.178677	0.134194	-0.0471183
Phenylalanine	amino acid			0.280297	0.094456	0.197593	-0.067334
Pyroglutamic acid	Amino acid			0.138065	0.0627561	0.116509	0.261941
Serine	Amino acid			-0.111535	0.14711	0.148525	-0.164676
Taurine	Amino acid			0.0936744	0.167239	0.0221168	0.0693904
Threonine	Amino acid			0.0397302	0.384239	0.287081	-0.0520389
Tryptophan	Amino acid			0.17279	0.17835	0.0602514	-0.26805
Tyrosine	Amino acid			0.0496618	0.127317	0.179554	0.0637882
Valine	Amino acid			0.112231	0.145203	0.28436	-0.0591588
Creatinine	Amino ketone			0.195839	0.124733	-0.0292689	-0.0306123
Glucose	Carbohydrate			0.0010372	0.258299	-0.00945359	0.0541815
Ribose	Carbohydrate			-0.0890434	0.0497647	0.29952	-0.0673542
Hexadecanoic acid	Fatty acid			-0.174167	-0.170906	-0.0213285	-0.357927
Linoleic acid	Fatty acid			-0.0762773	0.00119572	-0.0327975	-0.150043
Octadecenoic acid, 9-(Z)-	Fatty acid			-0.0686409	0.0536716	0.000157055	-0.316943
Palmitoleic acid	Fatty acid			-0.0897503	-0.0639299	-0.02886	-0.394026
Stearic acid	Fatty acid			-0.17365	-0.108819	0.0701366	-0.0293702
Phosphoric acid	Inorganic acid			-0.127986	0.248688	-0.0277027	0.121238
Citric acid	Organic acid			-0.039248	0.111948	0.273094	0.121136
Fumaric acid	Organic acid			0.182847	0.0408075	0.305076	0.0705558
Hydroxybutyric acid, 3-	Organic acid			0.280606	0.154818	0.158921	0.0196723
Lactic acid	Organic acid			0.106704	0.326688	0.249964	0.222489
Malic acid	Organic acid			0.243901	0.0111871	0.317721	0.25819
Myo-Inositol	Polyol			0.203622	0.0262845	0.0572225	0.0565742
Uracil	Pyrimidine			0.128041	-0.209837	0.238134	0.0109459
Cholesterol	Sterol			-0.211353	0.16483	0.0880555	0.127569
